# Supplementary material for: Crocin, a plant-derived carotenoid, modulates microglial reactivity
Source: Biochem Biophys Rep. 2017 Oct 2;12:245–50. doi: 10.1016/j.bbrep.2017.09.007 (PMC5704034; doi:10.1016/j.bbrep.2017.09.007)
Supplement: Supplementary file 1 — Supplementary material [file mmc1.zip]

Archive with 6 entries (6 files):
- Aslanidis coi_disclosure.pdf
- Bresgen coi_disclosure.pdf
- Dannhausen coi_disclosure.pdf
- Langmann coi_disclosure.pdf
- Rashid coi_disclosure.pdf
- Yorgun coi_disclosure.pdf
